# Supplementary material for: Attitudes and Intentions toward COVID-19 Vaccination among Spanish Adults: A Descriptive Cross-Sectional Study
Source: Vaccines (Basel). 2021 Oct 4;9(10):1135. doi: 10.3390/vaccines9101135 (PMC8538537; doi:10.3390/vaccines9101135)
Supplement: Supplementary file 1 [file vaccines-09-01135-s001.zip]

Archive with 11 entries (9 files):
- vaccines-1377939-supplementary/
- vaccines-1377939-supplementary/written_permission_acknowledgement/
- vaccines-1377939-supplementary/written_permission_acknowledgement/Ana Mouta.pdf
- vaccines-1377939-supplementary/written_permission_acknowledgement/Beatriz Requeijo.pdf
- vaccines-1377939-supplementary/written_permission_acknowledgement/Berta Novegil.pdf
- vaccines-1377939-supplementary/written_permission_acknowledgement/Carmen Bermudez.jpeg
- vaccines-1377939-supplementary/written_permission_acknowledgement/Guadalupe Suarez.pdf
- vaccines-1377939-supplementary/written_permission_acknowledgement/Jos¿a Su¿órez Alen.pdf
- vaccines-1377939-supplementary/written_permission_acknowledgement/Juan Sanchez.jpeg
- vaccines-1377939-supplementary/written_permission_acknowledgement/Maite Matalobos.pdf
- vaccines-1377939-supplementary/written_permission_acknowledgement/Victoria Eugenia Martinez.pdf
